# Supplementary material for: Targeting Autophagy Triggers Apoptosis and Complements the Action of Venetoclax in Chronic Lymphocytic Leukemia Cells
Source: Cancers (Basel). 2021 Sep 10;13(18):4557. doi: 10.3390/cancers13184557 (PMC8466897; doi:10.3390/cancers13184557)
Supplement: Supplementary file 1 [file cancers-13-04557-s001.zip]

Archive with 4 entries (3 files):
- Supplementary/
- Supplementary/Figure S1.pdf
- Supplementary/Figure S2.pdf
- Supplementary/Figure S3.pdf
